# Supplementary material for: Biospytial: spatial graph-based computing for ecological Big Data
Source: Gigascience. 2020 May 11;9(5):giaa039. doi: 10.1093/gigascience/giaa039 (PMC7213554; doi:10.1093/gigascience/giaa039)
Supplement: giaa039_Supplemental_Files [file giaa039_supplemental_files.zip]

Archive with 5 entries (5 files):
- Adding_data_in_Biospytial.pdf
- Mathematical_formalisms.pdf
- [Official Demo]Co-ocurrences_Jaguar.html
- [Official Demo]Co-ocurrences_Jaguar.ipynb
- biospytial.png
